# Supplementary material for: Focus on single-gene effects limits discovery and interpretation of complex-trait-associated variants
Source: Am J Hum Genet. 2026 Mar 23;113(4):842–51. doi: 10.1016/j.ajhg.2026.02.022 (PMC13087463; doi:10.1016/j.ajhg.2026.02.022)
Supplement: Table S1. GWAS colocalizations across tissues and traits — The total number of GWAS hits near clusters is the number of unique GWAS lead variants fine-mapped within 1MB of a gene cluster. The total number of GWAS hits near clusters per tissue is the number of unique GWAS lead variants fine-mapped within 1MB of a gene cluster in each tissue. The number of GWAS hits colocalized per GWAS trait in each tissue is given for eQTLs and for novel pcQTLs (pcQTLs not colocalized by an eQTL). [file mmc2.xlsx]

## Sheet: GWAS_hits_total
gwas_id	num_hits
UKB_50_Standing_height	2087
GIANT_HEIGHT	1909
UKB_21001_Body_mass_index_BMI	906
Astle_et_al_2016_Platelet_count	827
UKB_23099_Body_fat_percentage	775
Astle_et_al_2016_Reticulocyte_count	693
Astle_et_al_2016_Red_blood_cell_count	684
Astle_et_al_2016_High_light_scatter_reticulocyte_count	627
Astle_et_al_2016_Monocyte_count	622
Astle_et_al_2016_Lymphocyte_counts	581
Astle_et_al_2016_Eosinophil_counts	545
Astle_et_al_2016_Sum_eosinophil_basophil_counts	525
Astle_et_al_2016_White_blood_cell_count	523
UKB_2395_4_Hair_or_balding_pattern_Pattern_4	469
GLGC_Mc_HDL	430
UKB_20002_1065_self_reported_hypertension	427
Astle_et_al_2016_Sum_basophil_neutrophil_counts	425
Astle_et_al_2016_Myeloid_white_cell_count	411
Astle_et_al_2016_Sum_neutrophil_eosinophil_counts	408
Astle_et_al_2016_Neutrophil_count	395
Astle_et_al_2016_Granulocyte_count	394
UKB_20002_1226_self_reported_hypothyroidism_or_myxoedema	372
UKB_6152_9_diagnosed_by_doctor_Hayfever_allergic_rhinitis_or_eczema	369
GLGC_Mc_LDL	316
RA_OKADA_TRANS_ETHNIC	288
UKB_6152_8_diagnosed_by_doctor_Asthma	286
UKB_20002_1111_self_reported_asthma	281
pgc.scz2	268
GLGC_Mc_TG	263
IBD.EUR.Inflammatory_Bowel_Disease	225
SSGAC_Education_Years_Pooled	217
UKB_1180_Morning_or_evening_person_chronotype	200
IBD.EUR.Crohns_Disease	189
UKB_20002_1473_self_reported_high_cholesterol	187
UKB_20022_Birth_weight	176
GIANT_2015_BMI_EUR	150
MAGNETIC_IDL.TG	140
IMMUNOBASE_Multiple_sclerosis_hg19	137
DIAGRAM_T2D_TRANS_ETHNIC	134
MAGNETIC_LDL.C	124
IBD.EUR.Ulcerative_Colitis	122
IMMUNOBASE_Systemic_lupus_erythematosus_hg19	122
UKB_20002_1313_self_reported_ankylosing_spondylitis	113
GIANT_HIP_Combined_EUR	113
UKB_20002_1453_self_reported_psoriasis	111
BCAC_Overall_BreastCancer_EUR	110
EGG_BW3_EUR	101
UKB_20127_Neuroticism_score	97
UKB_20016_Fluid_intelligence_score	95
GIANT_WC_Combined_EUR	91
ICBP_SystolicPressure	91
BCAC_ER_negative_BreastCancer_EUR	82
UKB_2395_3_Hair_or_balding_pattern_Pattern_3	75
CARDIoGRAM_C4D_CAD_ADDITIVE	73
ICBP_DiastolicPressure	66
UKB_20002_1452_self_reported_eczema_or_dermatitis	65
UKB_2395_2_Hair_or_balding_pattern_Pattern_2	65
EAGLE_Eczema	64
GIANT_WHR_Combined_EUR	58
TAGC_Asthma_EUR	58
GIANT_2017_BMI_Active_EUR	53
UKB_1200_Sleeplessness_or_insomnia	51
UKB_20002_1466_self_reported_gout	50
IGAP_Alzheimer	49
UKB_1160_Sleep_duration	49
ADIPOGen_Adiponectin	46
MAGNETIC_CH2.DB.ratio	44
MAGNETIC_HDL.C	43
UKB_20002_1225_self_reported_hyperthyroidism_or_thyrotoxicosis	40
UKB_20002_1222_self_reported_type_1_diabetes	38
UKB_20002_1464_self_reported_rheumatoid_arthritis	33
MAGIC_FastingGlucose	32
UKB_20002_1463_self_reported_ulcerative_colitis	30
UKB_6150_1_Vascular_or_heart_problems_diagnosed_by_doctor_Heart_attack	29
UKB_20002_1261_self_reported_multiple_sclerosis	29
HRGene_HeartRate	27
BCAC_ER_positive_BreastCancer_EUR	24
IMMUNOBASE_Celiac_disease_hg19	23
UKB_20002_1094_self_reported_deep_venous_thrombosis_dvt	22
Jones_et_al_2016_Chronotype	22
UKB_6152_5_diagnosed_by_doctor_Blood_clot_in_the_leg_DVT	21
EGG_BMI_HapMapImputed	19
GABRIEL_Asthma	18
UKB_20002_1462_self_reported_crohns_disease	18
UKB_20002_1265_self_reported_migraine	17
PGC_ADHD_EUR_2017	17
UKB_20002_1461_self_reported_inflammatory_bowel_disease	16
UKB_20002_1309_self_reported_osteoporosis	15
UKB_6152_7_diagnosed_by_doctor_Blood_clot_in_the_lung	14
CKDGen_Chronic_Kidney_Disease	12
CNCR_Insomnia_all	12
UKB_1807_Fathers_age_at_death	12
UKB_20002_1616_self_reported_insomnia	10
ISGC_Malik_2016_METASTROKE_all_strokes	8
UKB_G40_Diagnoses_main_ICD10_G40_Epilepsy	8
UKB_20002_1223_self_reported_type_2_diabetes	6
UKB_20002_1262_self_reported_parkinsons_disease	6
UKB_20002_1289_self_reported_schizophrenia	5
ENIGMA_Intracraneal_Volume	5
SSGAC_Depressive_Symptoms	4
UKB_G43_Diagnoses_main_ICD10_G43_Migraine	4
UKB_20002_1243_self_reported_psychological_or_psychiatric_problem	4
EGG_BL	3
EGG_Pubertal_growth_12M	3
UKB_3526_Mothers_age_at_death	2
GEFOS_Forearm	1
Jones_et_al_2016_SleepDuration	1
tag.evrsmk.tbl	1

## Sheet: GWAS_hits_per_tissue
gwas_id	Adipose_Subcutaneous	Adipose_Visceral_Omentum	Artery_Tibial	Cells_Cultured_fibroblasts	Esophagus_Mucosa	Esophagus_Muscularis	Lung	Muscle_Skeletal	Nerve_Tibial	Skin_Not_Sun_Exposed_Suprapubic	Skin_Sun_Exposed_Lower_leg	Thyroid	Whole_Blood
UKB_50_Standing_height	532	375	533	536	430	416	414	548	505	410	543	631	512
GIANT_HEIGHT	769	549	762	694	637	613	672	745	736	557	673	851	683
UKB_21001_Body_mass_index_BMI	361	292	364	349	290	302	314	369	388	301	362	397	329
Astle_et_al_2016_Platelet_count	346	264	343	350	348	210	298	394	334	302	348	403	334
UKB_23099_Body_fat_percentage	303	229	318	293	232	265	242	333	309	245	282	343	306
Astle_et_al_2016_Reticulocyte_count	328	216	307	252	265	263	269	293	290	254	287	354	253
Astle_et_al_2016_Red_blood_cell_count	293	222	301	272	268	225	264	262	277	251	281	355	276
Astle_et_al_2016_High_light_scatter_reticulocyte_count	319	208	306	255	194	181	202	219	281	200	213	282	199
Astle_et_al_2016_Monocyte_count	272	207	275	270	245	225	203	280	228	208	256	236	191
Astle_et_al_2016_Lymphocyte_counts	268	179	235	259	237	197	214	256	259	205	251	259	230
Astle_et_al_2016_Eosinophil_counts	263	184	255	257	241	211	212	266	269	210	258	258	243
Astle_et_al_2016_Sum_eosinophil_basophil_counts	246	193	235	246	222	210	201	223	247	136	157	268	228
Astle_et_al_2016_White_blood_cell_count	248	157	216	268	247	205	213	248	228	179	235	193	227
UKB_2395_4_Hair_or_balding_pattern_Pattern_4	179	117	193	164	127	148	123	180	179	124	169	215	138
GLGC_Mc_HDL	169	147	178	157	184	137	136	205	173	166	177	176	159
UKB_20002_1065_self_reported_hypertension	194	152	179	195	160	143	171	196	203	170	184	221	187
Astle_et_al_2016_Sum_basophil_neutrophil_counts	198	133	171	204	192	179	154	196	174	121	179	164	202
Astle_et_al_2016_Myeloid_white_cell_count	149	107	167	199	190	132	166	201	170	125	126	162	188
Astle_et_al_2016_Sum_neutrophil_eosinophil_counts	196	136	160	197	197	166	150	197	166	151	182	190	184
Astle_et_al_2016_Neutrophil_count	191	135	160	193	185	163	155	190	162	144	171	189	183
Astle_et_al_2016_Granulocyte_count	192	104	163	193	192	170	152	188	168	120	172	187	182
UKB_20002_1226_self_reported_hypothyroidism_or_myxoedema	144	117	123	129	125	127	107	126	118	150	156	171	148
UKB_6152_9_diagnosed_by_doctor_Hayfever_allergic_rhinitis_or_eczema	181	128	146	170	150	122	107	126	166	155	168	156	104
GLGC_Mc_LDL	141	92	127	130	96	107	125	132	125	127	142	139	134
RA_OKADA_TRANS_ETHNIC	91	70	96	86	88	102	68	130	79	105	96	121	96
UKB_6152_8_diagnosed_by_doctor_Asthma	140	97	106	119	113	96	81	105	115	125	125	149	80
UKB_20002_1111_self_reported_asthma	130	90	103	112	111	91	95	102	110	125	130	141	109
pgc.scz2	100	48	104	120	84	84	69	97	102	75	109	113	83
GLGC_Mc_TG	98	65	102	110	87	70	102	111	94	76	90	103	100
IBD.EUR.Inflammatory_Bowel_Disease	93	72	88	82	98	81	73	119	102	90	104	113	110
SSGAC_Education_Years_Pooled	68	67	65	74	63	62	58	81	61	66	88	90	75
UKB_1180_Morning_or_evening_person_chronotype	73	59	65	84	68	56	67	67	66	62	76	86	67
IBD.EUR.Crohns_Disease	60	57	71	72	95	69	72	76	89	66	76	90	77
UKB_20002_1473_self_reported_high_cholesterol	86	64	93	81	73	72	80	98	88	81	96	96	93
UKB_20022_Birth_weight	70	62	78	76	63	71	62	78	70	62	79	88	71
GIANT_2015_BMI_EUR	77	56	69	65	56	53	55	65	66	52	69	76	69
MAGNETIC_IDL.TG	50	33	75	66	52	59	49	76	66	53	55	86	66
IMMUNOBASE_Multiple_sclerosis_hg19	59	63	59	54	71	65	60	61	56	68	68	87	68
DIAGRAM_T2D_TRANS_ETHNIC	41	20	53	50	52	19	32	45	42	44	48	51	47
MAGNETIC_LDL.C	50	23	54	46	44	57	39	61	51	48	54	69	53
IBD.EUR.Ulcerative_Colitis	46	36	52	45	57	39	49	73	63	37	44	66	68
IMMUNOBASE_Systemic_lupus_erythematosus_hg19	56	41	46	65	52	41	49	53	49	54	61	64	50
UKB_20002_1313_self_reported_ankylosing_spondylitis	50	52	60	47	62	61	51	56	48	68	68	68	51
GIANT_HIP_Combined_EUR	47	34	45	47	37	43	34	41	47	54	49	47	43
UKB_20002_1453_self_reported_psoriasis	27	37	48	52	20	24	20	56	50	22	58	62	23
BCAC_Overall_BreastCancer_EUR	40	26	29	34	27	32	43	26	42	24	39	55	35
EGG_BW3_EUR	43	44	54	42	34	37	35	41	50	31	36	54	38
UKB_20127_Neuroticism_score	33	23	41	43	28	29	29	33	46	34	46	41	25
UKB_20016_Fluid_intelligence_score	45	34	48	38	37	38	36	41	48	41	45	46	34
GIANT_WC_Combined_EUR	43	29	40	34	25	25	25	36	45	33	37	48	31
ICBP_SystolicPressure	46	39	49	57	38	26	41	58	56	36	36	60	49
BCAC_ER_negative_BreastCancer_EUR	32	22	25	28	18	27	32	18	34	23	30	42	26
UKB_2395_3_Hair_or_balding_pattern_Pattern_3	29	21	32	28	19	26	26	23	33	19	27	37	18
CARDIoGRAM_C4D_CAD_ADDITIVE	34	29	41	43	37	35	33	35	37	24	36	40	34
ICBP_DiastolicPressure	40	38	46	40	22	31	34	38	41	20	27	46	35
UKB_20002_1452_self_reported_eczema_or_dermatitis	38	32	22	27	33	24	25	37	33	33	33	38	28
UKB_2395_2_Hair_or_balding_pattern_Pattern_2	23	18	35	22	23	22	22	30	25	18	23	28	16
EAGLE_Eczema	37	30	27	26	35	32	24	38	34	35	39	43	24
GIANT_WHR_Combined_EUR	37	26	22	29	19	22	26	26	27	22	26	32	28
TAGC_Asthma_EUR	36	28	32	23	14	29	31	26	23	19	27	33	26
GIANT_2017_BMI_Active_EUR	26	16	21	20	20	19	14	20	28	25	30	26	21
UKB_1200_Sleeplessness_or_insomnia	20	19	23	21	17	15	23	18	23	21	21	26	20
UKB_20002_1466_self_reported_gout	22	16	23	26	22	18	19	32	16	12	12	18	24
IGAP_Alzheimer	26	21	23	17	23	32	22	33	24	21	28	29	18
UKB_1160_Sleep_duration	19	18	19	34	17	15	19	19	23	17	24	32	15
ADIPOGen_Adiponectin	17	10	11	32	10	6	6	12	10	9	19	19	10
MAGNETIC_CH2.DB.ratio	21	17	12	9	27	22	20	8	20	18	17	24	6
MAGNETIC_HDL.C	21	17	18	18	20	14	18	28	20	14	17	21	22
UKB_20002_1225_self_reported_hyperthyroidism_or_thyrotoxicosis	10	9	7	6	10	14	11	10	11	12	11	15	12
UKB_20002_1222_self_reported_type_1_diabetes	12	8	14	22	11	19	11	14	9	15	10	15	13
UKB_20002_1464_self_reported_rheumatoid_arthritis	5	7	5	8	7	10	5	8	4	10	10	11	7
MAGIC_FastingGlucose	12	5	13	19	8	6	7	7	8	5	6	10	6
UKB_20002_1463_self_reported_ulcerative_colitis	16	17	12	17	11	15	12	9	18	15	17	22	15
UKB_6150_1_Vascular_or_heart_problems_diagnosed_by_doctor_Heart_attack	14	11	14	15	13	14	13	17	14	9	12	18	15
UKB_20002_1261_self_reported_multiple_sclerosis	4	7	3	5	6	5	5	5	6	7	9	10	6
HRGene_HeartRate	13	12	13	11	11	13	14	16	12	11	13	17	12
BCAC_ER_positive_BreastCancer_EUR	8	3	4	3	7	5	9	9	7	3	4	12	7
IMMUNOBASE_Celiac_disease_hg19	12	9	8	7	7	9	8	10	7	7	7	9	7
UKB_20002_1094_self_reported_deep_venous_thrombosis_dvt	9	9	11	13	7	8	9	9	9	5	8	13	8
Jones_et_al_2016_Chronotype	7	8	8	7	9	6	10	9	7	5	9	12	9
UKB_6152_5_diagnosed_by_doctor_Blood_clot_in_the_leg_DVT	10	8	9	11	6	6	7	9	8	4	6	12	8
EGG_BMI_HapMapImputed	10	6	11	6	7	9	6	8	12	9	10	13	7
GABRIEL_Asthma	13	6	10	8	8	6	11	10	9	9	12	10	11
UKB_20002_1462_self_reported_crohns_disease	5	5	7	4	7	7	3	11	6	7	8	4	11
UKB_20002_1265_self_reported_migraine	9	7	4	2	5	3	6	11	7	6	8	10	8
PGC_ADHD_EUR_2017	3	5	3	4	4	4	5	6	4	5	4	5	5
UKB_20002_1461_self_reported_inflammatory_bowel_disease	7	3	7	10	7	2	7	6	4	4	6	3	4
UKB_20002_1309_self_reported_osteoporosis	8	6	6	8	6	6	5	4	6	3	4	8	8
UKB_6152_7_diagnosed_by_doctor_Blood_clot_in_the_lung	8	8	9	9	7	6	7	8	8	4	7	6	8
CKDGen_Chronic_Kidney_Disease	4	5	6	4	4	3	3	6	2	5	7	6	4
CNCR_Insomnia_all	0	0	0	0	0	0	0	0	0	0	0	12	0
UKB_1807_Fathers_age_at_death	7	8	7	9	9	7	7	7	9	8	10	9	6
UKB_20002_1616_self_reported_insomnia	7	5	7	5	5	7	3	5	5	4	4	5	3
ISGC_Malik_2016_METASTROKE_all_strokes	1	1	1	2	3	3	2	4	4	4	4	2	2
UKB_G40_Diagnoses_main_ICD10_G40_Epilepsy	5	3	4	3	3	3	1	1	3	2	2	4	4
UKB_20002_1223_self_reported_type_2_diabetes	1	1	1	3	2	3	1	2	2	2	1	2	1
UKB_20002_1262_self_reported_parkinsons_disease	1	1	1	4	1	0	2	0	2	1	2	2	1
UKB_20002_1289_self_reported_schizophrenia	3	2	3	3	2	2	4	4	3	2	3	2	3
ENIGMA_Intracraneal_Volume	3	1	2	2	3	1	1	1	1	3	3	3	1
SSGAC_Depressive_Symptoms	2	1	1	1	1	1	1	1	2	0	1	2	2
UKB_G43_Diagnoses_main_ICD10_G43_Migraine	0	0	2	3	3	0	0	2	2	0	1	2	0
UKB_20002_1243_self_reported_psychological_or_psychiatric_problem	1	1	2	2	3	1	1	1	2	3	3	1	2
EGG_BL	1	1	1	2	1	1	2	1	1	1	1	3	2
EGG_Pubertal_growth_12M	1	1	1	1	1	0	1	2	1	1	1	1	3
UKB_3526_Mothers_age_at_death	1	1	2	2	1	2	1	1	2	1	2	1	1
GEFOS_Forearm	1	0	0	1	0	0	1	0	1	0	0	0	1
Jones_et_al_2016_SleepDuration	1	1	0	1	1	1	1	1	1	1	1	1	1
tag.evrsmk.tbl	1	1	1	1	1	1	1	1	1	1	1	1	1

## Sheet: eQTL_coloc_hits
gwas_id	Adipose_Subcutaneous	Adipose_Visceral_Omentum	Artery_Tibial	Cells_Cultured_fibroblasts	Esophagus_Mucosa	Esophagus_Muscularis	Lung	Muscle_Skeletal	Nerve_Tibial	Skin_Not_Sun_Exposed_Suprapubic	Skin_Sun_Exposed_Lower_leg	Thyroid	Whole_Blood
UKB_50_Standing_height	26	19	32	25	23	21	26	21	28	18	21	34	25
GIANT_HEIGHT	5	1	3	4	1	5	4	2	2	0	1	5	7
UKB_21001_Body_mass_index_BMI	3	7	8	11	5	6	9	10	9	8	13	9	4
Astle_et_al_2016_Platelet_count	5	11	5	7	9	5	4	7	6	5	4	6	9
UKB_23099_Body_fat_percentage	12	6	7	8	5	11	3	8	12	6	11	5	8
Astle_et_al_2016_Reticulocyte_count	9	6	10	6	5	3	6	5	7	6	4	6	9
Astle_et_al_2016_Red_blood_cell_count	6	7	5	5	3	3	5	5	7	7	6	6	8
Astle_et_al_2016_High_light_scatter_reticulocyte_count	11	8	11	8	7	7	5	6	10	5	4	9	8
Astle_et_al_2016_Monocyte_count	7	5	8	1	3	4	6	3	9	2	6	10	8
Astle_et_al_2016_Lymphocyte_counts	0	0	0	0	0	0	0	0	0	0	0	0	0
Astle_et_al_2016_Eosinophil_counts	0	0	0	0	0	0	0	0	0	0	0	0	0
Astle_et_al_2016_Sum_eosinophil_basophil_counts	0	0	0	0	0	0	0	0	0	0	0	0	0
Astle_et_al_2016_White_blood_cell_count	5	2	8	2	2	4	8	1	6	7	9	13	10
UKB_2395_4_Hair_or_balding_pattern_Pattern_4	4	1	1	1	2	0	2	1	4	3	0	1	1
GLGC_Mc_HDL	2	2	2	2	0	0	4	1	2	1	2	0	2
UKB_20002_1065_self_reported_hypertension	4	2	5	8	3	2	5	3	2	3	7	9	0
Astle_et_al_2016_Sum_basophil_neutrophil_counts	0	0	0	0	0	0	0	0	0	0	0	0	0
Astle_et_al_2016_Myeloid_white_cell_count	3	2	7	2	2	3	8	3	2	4	5	10	11
Astle_et_al_2016_Sum_neutrophil_eosinophil_counts	0	0	0	0	0	0	0	0	0	0	0	0	0
Astle_et_al_2016_Neutrophil_count	3	2	4	2	4	4	8	5	3	6	10	10	15
Astle_et_al_2016_Granulocyte_count	4	2	5	2	4	4	8	4	2	5	10	8	15
UKB_20002_1226_self_reported_hypothyroidism_or_myxoedema	0	0	0	0	0	0	0	0	0	0	0	0	0
UKB_6152_9_diagnosed_by_doctor_Hayfever_allergic_rhinitis_or_eczema	0	0	0	0	0	0	0	0	0	0	0	0	0
GLGC_Mc_LDL	0	0	0	2	1	1	0	2	0	1	2	0	1
RA_OKADA_TRANS_ETHNIC	3	4	1	2	2	2	2	1	1	1	3	5	5
UKB_6152_8_diagnosed_by_doctor_Asthma	0	0	0	0	0	0	0	0	0	0	0	0	0
UKB_20002_1111_self_reported_asthma	0	0	0	0	0	0	0	0	0	0	0	0	0
pgc.scz2	2	2	2	1	3	3	1	3	2	1	5	6	5
GLGC_Mc_TG	2	0	1	1	0	0	0	2	0	2	2	1	1
IBD.EUR.Inflammatory_Bowel_Disease	2	0	1	2	2	0	0	1	3	1	2	1	3
SSGAC_Education_Years_Pooled	2	0	1	1	2	0	1	1	4	2	1	3	3
UKB_1180_Morning_or_evening_person_chronotype	1	1	0	3	0	2	1	2	0	1	0	3	1
IBD.EUR.Crohns_Disease	1	0	2	0	3	0	1	2	3	2	2	2	4
UKB_20002_1473_self_reported_high_cholesterol	1	1	2	2	3	0	0	2	1	3	3	1	2
UKB_20022_Birth_weight	2	1	4	2	0	3	0	2	2	1	2	3	2
GIANT_2015_BMI_EUR	1	0	0	0	1	0	1	1	1	0	1	2	0
MAGNETIC_IDL.TG	0	0	0	0	0	0	0	1	0	0	0	0	0
IMMUNOBASE_Multiple_sclerosis_hg19	0	0	0	0	0	0	0	0	0	0	0	0	0
DIAGRAM_T2D_TRANS_ETHNIC	0	0	0	0	0	0	0	0	0	0	0	0	0
MAGNETIC_LDL.C	0	0	1	1	1	0	0	1	0	1	1	0	0
IBD.EUR.Ulcerative_Colitis	0	0	0	0	0	0	0	0	0	0	0	0	0
IMMUNOBASE_Systemic_lupus_erythematosus_hg19	0	0	0	1	0	0	0	0	0	0	0	1	1
UKB_20002_1313_self_reported_ankylosing_spondylitis	0	0	0	0	0	0	0	0	0	0	0	0	0
GIANT_HIP_Combined_EUR	1	1	0	0	1	1	0	1	0	2	1	0	0
UKB_20002_1453_self_reported_psoriasis	0	0	0	0	0	0	0	0	0	0	0	0	0
BCAC_Overall_BreastCancer_EUR	1	1	3	2	1	2	1	1	2	2	3	1	1
EGG_BW3_EUR	1	0	1	1	2	0	0	1	0	2	2	2	0
UKB_20127_Neuroticism_score	1	3	2	1	2	0	0	3	2	3	2	3	1
UKB_20016_Fluid_intelligence_score	1	2	5	1	3	3	1	3	3	1	2	2	1
GIANT_WC_Combined_EUR	0	0	0	0	1	1	0	1	0	1	1	1	1
ICBP_SystolicPressure	0	0	0	1	0	0	0	0	0	1	0	0	0
BCAC_ER_negative_BreastCancer_EUR	2	1	3	3	1	3	1	2	2	3	1	2	1
UKB_2395_3_Hair_or_balding_pattern_Pattern_3	0	0	2	0	0	0	1	0	1	0	1	1	0
CARDIoGRAM_C4D_CAD_ADDITIVE	2	1	3	3	2	1	2	2	1	1	1	1	1
ICBP_DiastolicPressure	0	0	0	0	0	0	0	0	0	2	0	0	0
UKB_20002_1452_self_reported_eczema_or_dermatitis	0	0	0	0	0	0	0	0	0	0	0	0	0
UKB_2395_2_Hair_or_balding_pattern_Pattern_2	0	0	0	0	1	0	1	0	1	0	0	0	0
EAGLE_Eczema	0	0	0	0	0	0	0	0	0	0	0	0	0
GIANT_WHR_Combined_EUR	0	0	0	0	1	0	0	0	0	0	0	1	0
TAGC_Asthma_EUR	0	0	0	0	0	0	0	0	0	0	0	0	0
GIANT_2017_BMI_Active_EUR	0	0	0	0	0	0	1	0	0	0	0	0	1
UKB_1200_Sleeplessness_or_insomnia	0	0	0	0	0	0	0	0	0	0	0	0	0
UKB_20002_1466_self_reported_gout	0	0	1	0	0	0	0	0	0	0	0	0	0
IGAP_Alzheimer	0	0	0	0	1	0	0	1	0	0	2	0	0
UKB_1160_Sleep_duration	0	1	0	1	0	0	1	1	1	0	1	1	0
ADIPOGen_Adiponectin	0	0	0	0	0	0	0	0	0	1	0	0	0
MAGNETIC_CH2.DB.ratio	0	0	0	0	1	0	0	1	1	1	0	1	1
MAGNETIC_HDL.C	1	1	0	0	1	0	0	0	1	1	0	1	1
UKB_20002_1225_self_reported_hyperthyroidism_or_thyrotoxicosis	0	0	0	0	0	0	0	0	0	0	0	0	0
UKB_20002_1222_self_reported_type_1_diabetes	0	0	0	0	0	0	0	0	0	0	0	0	0
UKB_20002_1464_self_reported_rheumatoid_arthritis	0	0	0	0	0	0	0	0	0	0	0	0	0
MAGIC_FastingGlucose	0	0	0	0	0	0	0	0	0	0	0	0	0
UKB_20002_1463_self_reported_ulcerative_colitis	0	0	0	0	0	0	0	0	0	0	0	0	0
UKB_6150_1_Vascular_or_heart_problems_diagnosed_by_doctor_Heart_attack	0	0	0	0	1	0	0	1	0	0	0	0	0
UKB_20002_1261_self_reported_multiple_sclerosis	0	0	0	0	0	0	0	0	0	0	0	0	0
HRGene_HeartRate	0	0	1	0	0	0	0	0	0	0	0	0	0
BCAC_ER_positive_BreastCancer_EUR	0	0	0	0	0	0	0	0	0	0	0	0	0
IMMUNOBASE_Celiac_disease_hg19	0	0	0	0	0	0	0	0	0	0	0	0	0
UKB_20002_1094_self_reported_deep_venous_thrombosis_dvt	0	0	0	1	0	0	0	0	0	0	0	0	0
Jones_et_al_2016_Chronotype	0	0	0	0	0	1	0	0	0	1	0	0	0
UKB_6152_5_diagnosed_by_doctor_Blood_clot_in_the_leg_DVT	0	0	0	1	0	0	0	0	0	0	0	0	0
EGG_BMI_HapMapImputed	0	0	0	0	0	0	0	0	0	0	0	0	0
GABRIEL_Asthma	0	0	0	0	0	0	0	0	0	0	0	0	0
UKB_20002_1462_self_reported_crohns_disease	0	0	0	0	0	0	0	0	0	0	0	0	0
UKB_20002_1265_self_reported_migraine	0	0	0	0	0	0	0	0	0	0	0	0	0
PGC_ADHD_EUR_2017	0	0	0	1	0	0	0	0	0	0	0	1	0
UKB_20002_1461_self_reported_inflammatory_bowel_disease	0	0	0	0	0	0	0	0	0	0	0	0	0
UKB_20002_1309_self_reported_osteoporosis	0	0	0	0	0	0	0	0	0	0	0	0	0
UKB_6152_7_diagnosed_by_doctor_Blood_clot_in_the_lung	0	0	0	0	0	0	0	0	0	0	0	0	0
CKDGen_Chronic_Kidney_Disease	0	0	0	0	0	0	0	1	0	0	0	1	0
CNCR_Insomnia_all	0	0	0	0	0	0	0	0	0	0	0	0	0
UKB_1807_Fathers_age_at_death	0	0	0	0	0	0	0	0	0	0	0	0	0
UKB_20002_1616_self_reported_insomnia	0	0	0	0	0	0	0	0	0	0	0	0	0
ISGC_Malik_2016_METASTROKE_all_strokes	0	0	0	0	0	0	0	0	0	0	0	0	0
UKB_G40_Diagnoses_main_ICD10_G40_Epilepsy	0	0	0	0	0	0	0	0	0	0	0	0	0
UKB_20002_1223_self_reported_type_2_diabetes	0	0	0	0	0	0	0	0	0	0	0	0	0
UKB_20002_1262_self_reported_parkinsons_disease	0	0	0	0	0	0	0	0	0	0	0	0	0
UKB_20002_1289_self_reported_schizophrenia	0	0	0	0	0	0	0	0	0	0	0	0	0
ENIGMA_Intracraneal_Volume	0	0	0	0	0	0	0	0	0	0	0	0	0
SSGAC_Depressive_Symptoms	0	0	0	0	0	0	0	0	0	0	0	0	0
UKB_G43_Diagnoses_main_ICD10_G43_Migraine	0	0	0	0	0	0	0	0	0	0	0	0	0
UKB_20002_1243_self_reported_psychological_or_psychiatric_problem	0	0	0	0	0	0	0	0	0	0	0	0	0
EGG_BL	0	0	0	0	0	0	0	0	0	0	0	0	0
EGG_Pubertal_growth_12M	0	0	0	0	0	0	0	0	0	0	0	0	0
UKB_3526_Mothers_age_at_death	0	0	0	0	0	0	0	0	0	0	0	0	0
GEFOS_Forearm	0	0	0	0	0	0	0	0	0	0	0	0	0
Jones_et_al_2016_SleepDuration	0	0	0	0	0	0	1	0	0	0	0	1	0
tag.evrsmk.tbl	0	0	0	0	0	0	0	0	0	0	0	0	0

## Sheet: pcQTL_coloc_hits
gwas_id	Adipose_Subcutaneous	Adipose_Visceral_Omentum	Artery_Tibial	Cells_Cultured_fibroblasts	Esophagus_Mucosa	Esophagus_Muscularis	Lung	Muscle_Skeletal	Nerve_Tibial	Skin_Not_Sun_Exposed_Suprapubic	Skin_Sun_Exposed_Lower_leg	Thyroid	Whole_Blood
UKB_50_Standing_height	6	3	5	4	3	10	1	4	4	2	3	2	5
GIANT_HEIGHT	1	0	1	0	1	1	0	0	2	0	0	0	0
UKB_21001_Body_mass_index_BMI	1	0	1	0	1	1	1	1	1	3	2	2	1
Astle_et_al_2016_Platelet_count	0	1	0	2	1	2	0	0	0	0	0	0	0
UKB_23099_Body_fat_percentage	2	1	0	2	1	0	0	2	2	3	2	2	0
Astle_et_al_2016_Reticulocyte_count	1	0	1	0	0	3	1	1	3	0	1	1	1
Astle_et_al_2016_Red_blood_cell_count	2	0	0	0	1	1	0	1	1	1	1	3	1
Astle_et_al_2016_High_light_scatter_reticulocyte_count	1	0	2	0	1	1	0	1	2	0	1	0	0
Astle_et_al_2016_Monocyte_count	2	0	2	0	1	1	1	1	2	2	0	1	1
Astle_et_al_2016_Lymphocyte_counts	0	0	0	0	0	0	0	0	0	0	0	0	0
Astle_et_al_2016_Eosinophil_counts	0	0	0	0	0	0	0	0	0	0	0	0	0
Astle_et_al_2016_Sum_eosinophil_basophil_counts	0	0	0	0	0	0	0	0	0	0	0	0	0
Astle_et_al_2016_White_blood_cell_count	3	1	2	2	2	1	0	0	0	0	0	3	5
UKB_2395_4_Hair_or_balding_pattern_Pattern_4	1	2	1	1	0	1	1	0	1	0	1	0	0
GLGC_Mc_HDL	0	0	0	0	0	0	0	1	1	0	0	1	1
UKB_20002_1065_self_reported_hypertension	0	0	3	0	1	1	0	2	3	0	0	1	3
Astle_et_al_2016_Sum_basophil_neutrophil_counts	0	0	0	0	0	0	0	0	0	0	0	0	0
Astle_et_al_2016_Myeloid_white_cell_count	3	1	2	2	3	0	1	0	0	0	0	3	7
Astle_et_al_2016_Sum_neutrophil_eosinophil_counts	0	0	0	0	0	0	0	0	0	0	0	0	0
Astle_et_al_2016_Neutrophil_count	2	1	1	2	1	0	2	0	0	0	0	4	5
Astle_et_al_2016_Granulocyte_count	3	1	2	2	2	0	0	0	0	0	0	4	6
UKB_20002_1226_self_reported_hypothyroidism_or_myxoedema	0	0	0	0	0	0	0	0	0	0	0	0	0
UKB_6152_9_diagnosed_by_doctor_Hayfever_allergic_rhinitis_or_eczema	0	0	0	0	0	0	0	0	0	0	0	0	0
GLGC_Mc_LDL	0	0	1	0	0	0	0	0	0	0	1	0	0
RA_OKADA_TRANS_ETHNIC	0	0	1	0	0	0	0	0	0	1	0	1	0
UKB_6152_8_diagnosed_by_doctor_Asthma	0	0	0	0	0	0	0	0	0	0	0	0	0
UKB_20002_1111_self_reported_asthma	0	0	0	0	0	0	0	0	0	0	0	0	0
pgc.scz2	1	0	3	1	1	1	0	0	1	0	1	2	1
GLGC_Mc_TG	0	0	0	0	0	0	0	0	0	0	0	0	0
IBD.EUR.Inflammatory_Bowel_Disease	0	0	0	0	0	0	0	0	0	0	4	0	1
SSGAC_Education_Years_Pooled	0	0	0	0	0	0	0	1	1	0	0	1	0
UKB_1180_Morning_or_evening_person_chronotype	1	0	0	0	0	1	0	1	1	0	0	0	2
IBD.EUR.Crohns_Disease	1	1	0	1	0	0	1	0	1	0	3	1	0
UKB_20002_1473_self_reported_high_cholesterol	0	0	0	1	0	0	0	0	0	0	0	1	0
UKB_20022_Birth_weight	0	0	1	0	1	0	0	0	0	0	0	1	0
GIANT_2015_BMI_EUR	0	0	0	0	0	0	0	0	0	0	1	1	0
MAGNETIC_IDL.TG	0	0	0	0	0	1	1	0	0	0	0	0	0
IMMUNOBASE_Multiple_sclerosis_hg19	0	0	0	0	0	0	0	0	0	0	0	0	0
DIAGRAM_T2D_TRANS_ETHNIC	0	0	0	0	0	0	0	0	0	0	1	0	0
MAGNETIC_LDL.C	0	0	0	0	0	0	0	0	0	0	0	0	0
IBD.EUR.Ulcerative_Colitis	0	0	0	0	0	0	0	0	0	0	0	0	0
IMMUNOBASE_Systemic_lupus_erythematosus_hg19	0	0	0	0	0	0	0	0	0	0	0	0	0
UKB_20002_1313_self_reported_ankylosing_spondylitis	0	0	0	0	0	0	0	0	0	0	0	0	0
GIANT_HIP_Combined_EUR	0	0	0	0	0	0	0	0	0	0	0	0	0
UKB_20002_1453_self_reported_psoriasis	0	0	0	0	0	0	0	0	0	0	0	0	0
BCAC_Overall_BreastCancer_EUR	0	0	1	0	0	0	0	0	0	0	0	0	0
EGG_BW3_EUR	0	0	2	1	1	0	0	1	0	0	0	0	1
UKB_20127_Neuroticism_score	1	0	1	0	0	0	0	0	0	0	0	1	0
UKB_20016_Fluid_intelligence_score	1	0	0	0	0	0	0	0	0	0	0	1	0
GIANT_WC_Combined_EUR	0	0	0	0	0	0	0	0	0	0	0	0	0
ICBP_SystolicPressure	0	0	0	0	0	0	0	0	0	0	0	0	0
BCAC_ER_negative_BreastCancer_EUR	0	0	0	0	0	0	0	0	0	0	0	0	0
UKB_2395_3_Hair_or_balding_pattern_Pattern_3	0	0	0	0	0	0	0	0	0	0	0	0	0
CARDIoGRAM_C4D_CAD_ADDITIVE	0	0	1	0	1	1	0	0	1	1	1	1	1
ICBP_DiastolicPressure	0	0	0	0	0	0	0	0	0	0	0	0	0
UKB_20002_1452_self_reported_eczema_or_dermatitis	0	0	0	0	0	0	0	0	0	0	0	0	0
UKB_2395_2_Hair_or_balding_pattern_Pattern_2	0	0	0	0	0	0	0	0	0	0	0	0	0
EAGLE_Eczema	0	0	0	0	0	0	0	0	0	0	0	0	0
GIANT_WHR_Combined_EUR	0	0	0	0	0	0	0	0	0	0	0	0	0
TAGC_Asthma_EUR	0	0	0	0	0	0	0	0	0	0	0	0	0
GIANT_2017_BMI_Active_EUR	1	0	0	0	0	0	0	0	0	0	0	1	0
UKB_1200_Sleeplessness_or_insomnia	0	0	0	0	0	0	0	0	0	0	0	0	0
UKB_20002_1466_self_reported_gout	0	0	0	0	0	0	0	1	0	1	0	0	0
IGAP_Alzheimer	0	0	0	0	0	0	0	0	0	0	0	0	0
UKB_1160_Sleep_duration	0	0	0	1	0	1	0	0	1	0	0	0	0
ADIPOGen_Adiponectin	0	0	0	0	0	0	0	0	0	0	0	0	0
MAGNETIC_CH2.DB.ratio	1	1	1	1	0	1	1	0	0	0	0	0	0
MAGNETIC_HDL.C	1	1	1	1	0	1	1	0	0	0	0	0	0
UKB_20002_1225_self_reported_hyperthyroidism_or_thyrotoxicosis	0	0	0	0	0	0	0	0	0	0	0	0	0
UKB_20002_1222_self_reported_type_1_diabetes	0	0	0	0	0	0	0	0	0	0	0	0	0
UKB_20002_1464_self_reported_rheumatoid_arthritis	0	0	0	0	0	0	0	0	0	0	0	0	0
MAGIC_FastingGlucose	0	0	0	0	0	0	0	0	0	0	0	0	0
UKB_20002_1463_self_reported_ulcerative_colitis	0	0	0	0	0	0	0	0	0	0	0	0	0
UKB_6150_1_Vascular_or_heart_problems_diagnosed_by_doctor_Heart_attack	0	0	0	0	0	0	0	0	0	0	0	0	0
UKB_20002_1261_self_reported_multiple_sclerosis	0	0	0	0	0	0	0	0	0	0	0	0	0
HRGene_HeartRate	0	0	0	0	0	0	0	0	0	0	0	0	0
BCAC_ER_positive_BreastCancer_EUR	0	0	0	0	0	0	0	0	0	0	0	0	0
IMMUNOBASE_Celiac_disease_hg19	0	0	0	0	0	0	0	0	0	0	0	0	0
UKB_20002_1094_self_reported_deep_venous_thrombosis_dvt	0	0	0	0	0	0	0	0	1	0	0	0	0
Jones_et_al_2016_Chronotype	0	0	0	0	0	0	0	0	0	0	0	0	0
UKB_6152_5_diagnosed_by_doctor_Blood_clot_in_the_leg_DVT	0	0	0	0	0	0	0	0	1	0	0	0	0
EGG_BMI_HapMapImputed	0	0	0	0	0	0	0	0	0	0	0	0	0
GABRIEL_Asthma	0	0	0	0	0	0	0	0	0	0	0	0	0
UKB_20002_1462_self_reported_crohns_disease	0	0	0	0	0	0	0	0	0	0	0	0	0
UKB_20002_1265_self_reported_migraine	0	0	0	0	0	0	0	0	0	0	0	0	0
PGC_ADHD_EUR_2017	0	0	0	0	0	0	0	0	0	0	0	0	0
UKB_20002_1461_self_reported_inflammatory_bowel_disease	0	0	0	0	0	0	0	0	0	0	0	0	0
UKB_20002_1309_self_reported_osteoporosis	0	0	0	0	0	0	0	0	0	0	0	0	0
UKB_6152_7_diagnosed_by_doctor_Blood_clot_in_the_lung	0	0	0	0	0	0	0	0	0	0	0	0	0
CKDGen_Chronic_Kidney_Disease	0	0	0	0	0	0	0	0	0	0	0	0	0
CNCR_Insomnia_all	0	0	0	0	0	0	0	0	0	0	0	0	0
UKB_1807_Fathers_age_at_death	0	0	0	0	0	0	0	1	0	0	0	0	0
UKB_20002_1616_self_reported_insomnia	0	0	0	0	0	0	0	0	0	0	0	0	0
ISGC_Malik_2016_METASTROKE_all_strokes	0	0	0	0	0	0	0	0	0	0	0	0	0
UKB_G40_Diagnoses_main_ICD10_G40_Epilepsy	0	0	0	0	0	0	0	0	0	0	0	0	0
UKB_20002_1223_self_reported_type_2_diabetes	0	0	0	0	0	0	0	0	0	0	0	0	0
UKB_20002_1262_self_reported_parkinsons_disease	0	0	0	0	0	0	0	0	0	0	0	0	0
UKB_20002_1289_self_reported_schizophrenia	0	0	0	0	0	0	0	0	0	0	0	0	0
ENIGMA_Intracraneal_Volume	0	0	0	0	0	0	0	0	0	0	0	0	0
SSGAC_Depressive_Symptoms	0	0	0	0	0	0	0	0	0	0	0	0	0
UKB_G43_Diagnoses_main_ICD10_G43_Migraine	0	0	0	0	0	0	0	0	0	0	0	0	0
UKB_20002_1243_self_reported_psychological_or_psychiatric_problem	0	0	0	0	0	0	0	0	0	0	0	0	0
EGG_BL	0	0	0	0	0	0	0	0	0	0	0	0	0
EGG_Pubertal_growth_12M	0	0	0	0	0	0	0	0	0	0	0	0	0
UKB_3526_Mothers_age_at_death	0	0	0	0	0	0	0	0	0	0	0	0	0
GEFOS_Forearm	0	0	0	0	0	0	0	0	0	0	0	0	0
Jones_et_al_2016_SleepDuration	0	0	0	0	0	1	0	0	0	0	0	0	0
tag.evrsmk.tbl	0	0	0	0	0	0	0	0	0	0	0	0	0
